# Supplementary material for: Casein kinase 1 is recruited to nuclear speckles by FAM83H and SON
Source: Sci Rep. 2016 Sep 29;6:34472. doi: 10.1038/srep34472 (PMC5041083; doi:10.1038/srep34472)
Supplement: Supplementary Table S1 [file srep34472-s2.xls]

## Sheet: Table S1
Table S1 Identification of co-immunoprecipitated proteins with FAM83H-FLAG and FAM83H-S287X-FLAG.
			Ratio			FLAG									FAM83H-FLAG (full length)									FAM83H-S287X-FLAG
Identified Proteins (322)	Accession Number	MW (kDa)	Full/FLAG	S287X/FLAG	S287X/Full	Fr. 1	Fr. 2	Fr. 3	Fr. 4	Fr. 5	Fr. 6	Fr. 7	total	total/kDa	Fr. 1	Fr. 2	Fr. 3	Fr. 4	Fr. 5	Fr. 6	Fr. 7	total	total/kDa	Fr. 1	Fr. 2	Fr. 3	Fr. 4	Fr. 5	Fr. 6	Fr. 7	total	total/kDa
Protein FAM83H	FA83H	127	*	*	0.5	0	0	0	0	0	0	0	0	0	37	101	43	40	46	15	16	298	2.34646	2	6	5	2	21	3	1	40	1.1
FAM83H-interacting proteins
-- binding to the C-terminal region of FAM83H --
Protein SON	SON	264	*	0	0	0	0	0	0	0	0	0	0	0	19	20	6	2	9	0	2	58	0.219697	0	0	0	0	0	0	0	0	0
Protein unc-45 homolog A	UN45A	103	*	0	0	0	0	0	0	0	0	0	0	0	4	10	26	3	6	0	0	49	0.475728	0	0	0	0	0	0	0	0	0
Heterogeneous nuclear ribonucleoprotein M	HNRPM	78	*	0	0	0	0	0	0	0	0	0	0	0	0	1	31	3	11	0	0	46	0.589744	0	0	0	0	0	0	0	0	0
Probable ubiquitin carboxyl-terminal hydrolase FAF-X	USP9X	292	*	0	0	0	0	0	0	0	0	0	0	0	15	5	1	0	0	0	0	21	0.0719178	0	0	0	0	0	0	0	0	0
Protein transport protein Sec16A	SC16A	234	*	0	0	0	0	0	0	0	0	0	0	0	8	12	0	0	0	0	0	20	0.0854701	0	0	0	0	0	0	0	0	0
Lamin-B1	LMNB1	66	12	0	0	1	0	0	0	0	0	0	1	0.0151515	0	0	10	0	2	0	0	12	0.181818	0	0	0	0	0	0	0	0	0
Fatty acid synthase	FAS	273	*	0	0	0	0	0	0	0	0	0	0	0	9	3	0	0	0	0	0	12	0.043956	0	0	0	0	0	0	0	0	0
E3 SUMO-protein ligase RanBP2	RBP2	358	*	0	0	0	0	0	0	0	0	0	0	0	7	2	0	0	0	0	0	9	0.0251397	0	0	0	0	0	0	0	0	0
Calumenin	CALU	37	*	0	0	0	0	0	0	0	0	0	0	0	0	0	0	0	8	0	0	8	0.216216	0	0	0	0	0	0	0	0	0
Non-POU domain-containing octamer-binding protein	NONO	54	*	0	0	0	0	0	0	0	0	0	0	0	0	0	0	8	0	0	0	8	0.148148	0	0	0	0	0	0	0	0	0
T-complex protein 1 subunit beta	TCPB	57	*	0	0	0	0	0	0	0	0	0	0	0	0	0	0	7	1	0	0	8	0.140351	0	0	0	0	0	0	0	0	0
T-complex protein 1 subunit eta	TCPH	59	*	0	0	0	0	0	0	0	0	0	0	0	0	0	0	8	0	0	0	8	0.135593	0	0	0	0	0	0	0	0	0
CAD protein	PYR1	243	*	0	0	0	0	0	0	0	0	0	0	0	8	0	0	0	0	0	0	8	0.0329218	0	0	0	0	0	0	0	0	0
BAG family molecular chaperone regulator 2	BAG2	24	*	0	0	0	0	0	0	0	0	0	0	0	0	0	0	0	0	5	2	7	0.291667	0	0	0	0	0	0	0	0	0
Matrin-3	MATR3	95	*	0	0	0	0	0	0	0	0	0	0	0	0	7	0	0	0	0	0	7	0.0736842	0	0	0	0	0	0	0	0	0
Filamin-A	FLNA	281	*	0	0	0	0	0	0	0	0	0	0	0	4	3	0	0	0	0	0	7	0.024911	0	0	0	0	0	0	0	0	0
Heterogeneous nuclear ribonucleoprotein H	HNRH1	49	*	0	0	0	0	0	0	0	0	0	0	0	0	0	0	0	6	0	0	6	0.122449	0	0	0	0	0	0	0	0	0
tRNA-splicing ligase RtcB homolog	RTCB	55	*	0	0	0	0	0	0	0	0	0	0	0	0	0	0	6	0	0	0	6	0.109091	0	0	0	0	0	0	0	0	0
RNA-binding protein 14	RBM14	69	*	0	0	0	0	0	0	0	0	0	0	0	0	0	6	0	0	0	0	6	0.0869565	0	0	0	0	0	0	0	0	0
ATP-dependent RNA helicase A	DHX9	141	*	0	0	0	0	0	0	0	0	0	0	0	0	6	0	0	0	0	0	6	0.0425532	0	0	0	0	0	0	0	0	0
Nuclear pore complex protein Nup214	NU214	214	*	0	0	0	0	0	0	0	0	0	0	0	2	4	0	0	0	0	0	6	0.0280374	0	0	0	0	0	0	0	0	0
T-complex protein 1 subunit delta	TCPD	58	*	0	0	0	0	0	0	0	0	0	0	0	0	0	0	5	0	0	0	5	0.0862069	0	0	0	0	0	0	0	0	0
Nucleolin	NUCL	77	*	0	0	0	0	0	0	0	0	0	0	0	0	0	3	0	2	0	0	5	0.0649351	0	0	0	0	0	0	0	0	0
Clathrin heavy chain 1	CLH1	192	*	0	0	0	0	0	0	0	0	0	0	0	1	3	1	0	0	0	0	5	0.0260417	0	0	0	0	0	0	0	0	0
U5 small nuclear ribonucleoprotein 200-kDa helicase	U520	245	*	0	0	0	0	0	0	0	0	0	0	0	4	1	0	0	0	0	0	5	0.0204082	0	0	0	0	0	0	0	0	0
Histone H4	H4	11	*	0	0	0	0	0	0	0	0	0	0	0	0	0	0	0	0	0	4	4	0.363636	0	0	0	0	0	0	0	0	0
40S ribosomal protein S9	RS9	23	*	0	0	0	0	0	0	0	0	0	0	0	0	0	0	0	0	0	4	4	0.173913	0	0	0	0	0	0	0	0	0
14-3-3 protein zeta/delta	1433Z	28	*	0	0	0	0	0	0	0	0	0	0	0	0	0	0	0	4	0	0	4	0.142857	0	0	0	0	0	0	0	0	0
60S ribosomal protein L7	RL7	29	*	0	0	0	0	0	0	0	0	0	0	0	0	0	0	0	4	0	0	4	0.137931	0	0	0	0	0	0	0	0	0
RNA-binding protein Raly	RALY	32	*	0	0	0	0	0	0	0	0	0	0	0	0	0	0	0	4	0	0	4	0.125	0	0	0	0	0	0	0	0	0
DnaJ homolog subfamily B member 1	DNJB1	38	*	0	0	0	0	0	0	0	0	0	0	0	0	0	0	0	4	0	0	4	0.105263	0	0	0	0	0	0	0	0	0
Heterogeneous nuclear ribonucleoprotein F	HNRPF	46	*	0	0	0	0	0	0	0	0	0	0	0	0	0	0	0	4	0	0	4	0.0869565	0	0	0	0	0	0	0	0	0
T-complex protein 1 subunit theta	TCPQ	60	*	0	0	0	0	0	0	0	0	0	0	0	0	0	0	4	0	0	0	4	0.0666667	0	0	0	0	0	0	0	0	0
Probable ATP-dependent RNA helicase DDX5	DDX5	69	*	0	0	0	0	0	0	0	0	0	0	0	0	0	3	0	1	0	0	4	0.057971	0	0	0	0	0	0	0	0	0
Putative pre-mRNA-splicing factor ATP-dependent RNA helicase DHX15	DHX15	91	*	0	0	0	0	0	0	0	0	0	0	0	0	0	4	0	0	0	0	4	0.043956	0	0	0	0	0	0	0	0	0
Regulator of nonsense transcripts 1	RENT1	124	*	0	0	0	0	0	0	0	0	0	0	0	0	4	0	0	0	0	0	4	0.0322581	0	0	0	0	0	0	0	0	0
Ubiquitin carboxyl-terminal hydrolase 7	UBP7	128	*	0	0	0	0	0	0	0	0	0	0	0	0	4	0	0	0	0	0	4	0.03125	0	0	0	0	0	0	0	0	0
Protein LAP2	LAP2	158	*	0	0	0	0	0	0	0	0	0	0	0	0	4	0	0	0	0	0	4	0.0253165	0	0	0	0	0	0	0	0	0
Eukaryotic translation initiation factor 3 subunit A	EIF3A	167	*	0	0	0	0	0	0	0	0	0	0	0	0	3	1	0	0	0	0	4	0.0239521	0	0	0	0	0	0	0	0	0
60S ribosomal protein L26-like 1	RL26L	17	*	0	0	0	0	0	0	0	0	0	0	0	0	0	0	0	0	0	3	3	0.176471	0	0	0	0	0	0	0	0	0
40S ribosomal protein S13	RS13	17	*	0	0	0	0	0	0	0	0	0	0	0	0	0	0	0	0	0	3	3	0.176471	0	0	0	0	0	0	0	0	0
40S ribosomal protein S11	RS11	18	*	0	0	0	0	0	0	0	0	0	0	0	0	0	0	0	0	0	3	3	0.166667	0	0	0	0	0	0	0	0	0
14-3-3 protein beta/alpha	1433B	28	*	0	0	0	0	0	0	0	0	0	0	0	0	0	0	0	3	0	0	3	0.107143	0	0	0	0	0	0	0	0	0
UPF0568 protein C14orf166	CN166	28	*	0	0	0	0	0	0	0	0	0	0	0	0	0	0	0	0	3	0	3	0.107143	0	0	0	0	0	0	0	0	0
Proteasome subunit beta type-5	PSB5	28	*	0	0	0	0	0	0	0	0	0	0	0	0	0	0	0	0	0	3	3	0.107143	0	0	0	0	0	0	0	0	0
40S ribosomal protein S2	RS2	31	*	0	0	0	0	0	0	0	0	0	0	0	0	0	0	0	3	0	0	3	0.0967742	0	0	0	0	0	0	0	0	0
C-type lectin domain family 11 member A	CLC11	36	*	0	0	0	0	0	0	0	0	0	0	0	0	0	0	0	3	0	0	3	0.0833333	0	0	0	0	0	0	0	0	0
Reticulocalbin-1	RCN1	39	*	0	0	0	0	0	0	0	0	0	0	0	0	0	0	0	3	0	0	3	0.0769231	0	0	0	0	0	0	0	0	0
DnaJ homolog subfamily A member 2	DNJA2	46	*	0	0	0	0	0	0	0	0	0	0	0	0	0	0	0	3	0	0	3	0.0652174	0	0	0	0	0	0	0	0	0
Elongation factor 1-gamma	EF1G	50	*	0	0	0	0	0	0	0	0	0	0	0	0	0	0	0	3	0	0	3	0.06	0	0	0	0	0	0	0	0	0
RuvB-like 1	RUVB1	50	*	0	0	0	0	0	0	0	0	0	0	0	0	0	0	0	3	0	0	3	0.06	0	0	0	0	0	0	0	0	0
Adenylyl cyclase-associated protein 1	CAP1	52	*	0	0	0	0	0	0	0	0	0	0	0	0	0	0	3	0	0	0	3	0.0576923	0	0	0	0	0	0	0	0	0
Nucleoporin p54	NUP54	55	*	0	0	0	0	0	0	0	0	0	0	0	0	0	0	3	0	0	0	3	0.0545455	0	0	0	0	0	0	0	0	0
Polypyrimidine tract-binding protein 1	PTBP1	57	*	0	0	0	0	0	0	0	0	0	0	0	0	0	0	3	0	0	0	3	0.0526316	0	0	0	0	0	0	0	0	0
Cyclin-dependent kinase 17	CDK17	60	*	0	0	0	0	0	0	0	0	0	0	0	0	0	0	2	1	0	0	3	0.05	0	0	0	0	0	0	0	0	0
A-kinase anchor protein 8	AKAP8	76	*	0	0	0	0	0	0	0	0	0	0	0	0	0	3	0	0	0	0	3	0.0394737	0	0	0	0	0	0	0	0	0
Eukaryotic translation initiation factor 3 subunit B	EIF3B	92	*	0	0	0	0	0	0	0	0	0	0	0	0	2	1	0	0	0	0	3	0.0326087	0	0	0	0	0	0	0	0	0
Coatomer subunit beta'	COPB2	102	*	0	0	0	0	0	0	0	0	0	0	0	0	0	3	0	0	0	0	3	0.0294118	0	0	0	0	0	0	0	0	0
Protein SMG7	SMG7	127	*	0	0	0	0	0	0	0	0	0	0	0	0	3	0	0	0	0	0	3	0.023622	0	0	0	0	0	0	0	0	0
DNA-directed RNA polymerase II subunit RPB2	RPB2	134	*	0	0	0	0	0	0	0	0	0	0	0	0	3	0	0	0	0	0	3	0.0223881	0	0	0	0	0	0	0	0	0
Tankyrase-1	TNKS1	142	*	0	0	0	0	0	0	0	0	0	0	0	0	3	0	0	0	0	0	3	0.0211268	0	0	0	0	0	0	0	0	0
Activating molecule in BECN1-regulated autophagy protein 1	AMRA1	143	*	0	0	0	0	0	0	0	0	0	0	0	0	3	0	0	0	0	0	3	0.020979	0	0	0	0	0	0	0	0	0
Isoleucine-tRNA ligase, cytoplasmic	SYIC	145	*	0	0	0	0	0	0	0	0	0	0	0	0	3	0	0	0	0	0	3	0.0206897	0	0	0	0	0	0	0	0	0
Leucine-rich PPR motif-containing protein, mitochondrial	LPPRC	158	*	0	0	0	0	0	0	0	0	0	0	0	0	3	0	0	0	0	0	3	0.0189873	0	0	0	0	0	0	0	0	0
Phosphatidylinositol 4-phosphate 3-kinase C2 domain-containing subunit alpha	P3C2A	191	*	0	0	0	0	0	0	0	0	0	0	0	0	3	0	0	0	0	0	3	0.0157068	0	0	0	0	0	0	0	0	0
Pre-mRNA-processing-splicing factor 8	PRP8	274	*	0	0	0	0	0	0	0	0	0	0	0	1	2	0	0	0	0	0	3	0.0109489	0	0	0	0	0	0	0	0	0
Apolipoprotein B-100	APOB	516	*	0	0	0	0	0	0	0	0	0	0	0	0	0	2	0	1	0	0	3	0.00581395	0	0	0	0	0	0	0	0	0
60S ribosomal protein L30	RL30	13	*	0	0	0	0	0	0	0	0	0	0	0	0	0	0	0	0	0	2	2	0.153846	0	0	0	0	0	0	0	0	0
Histone H2B type 1-A	H2B1A	14	*	0	0	0	0	0	0	0	0	0	0	0	0	0	0	0	0	0	2	2	0.142857	0	0	0	0	0	0	0	0	0
Activated RNA polymerase II transcriptional coactivator p15	TCP4	14	*	0	0	0	0	0	0	0	0	0	0	0	0	0	0	0	0	0	2	2	0.142857	0	0	0	0	0	0	0	0	0
Hemoglobin subunit alpha	HBA	15	*	0	0	0	0	0	0	0	0	0	0	0	0	0	0	0	2	0	0	2	0.133333	0	0	0	0	0	0	0	0	0
Histone H3.1t	H31T	16	*	0	0	0	0	0	0	0	0	0	0	0	0	0	0	0	0	0	2	2	0.125	0	0	0	0	0	0	0	0	0
60S ribosomal protein L24	RL24	18	*	0	0	0	0	0	0	0	0	0	0	0	0	0	0	0	0	0	2	2	0.111111	0	0	0	0	0	0	0	0	0
40S ribosomal protein S10	RS10	19	*	0	0	0	0	0	0	0	0	0	0	0	0	0	0	0	0	0	2	2	0.105263	0	0	0	0	0	0	0	0	0
Protein LSM12 homolog	LSM12	22	*	0	0	0	0	0	0	0	0	0	0	0	0	0	0	0	0	2	0	2	0.0909091	0	0	0	0	0	0	0	0	0
Peroxiredoxin-2	PRDX2	22	*	0	0	0	0	0	0	0	0	0	0	0	0	0	0	0	0	0	2	2	0.0909091	0	0	0	0	0	0	0	0	0
40S ribosomal protein S7	RS7	22	*	0	0	0	0	0	0	0	0	0	0	0	0	0	0	0	0	0	2	2	0.0909091	0	0	0	0	0	0	0	0	0
60S ribosomal protein L14	RL14	23	*	0	0	0	0	0	0	0	0	0	0	0	0	0	0	0	0	2	0	2	0.0869565	0	0	0	0	0	0	0	0	0
GTP-binding nuclear protein Ran	RAN	24	*	0	0	0	0	0	0	0	0	0	0	0	0	0	0	0	0	2	0	2	0.0833333	0	0	0	0	0	0	0	0	0
40S ribosomal protein S8	RS8	24	*	0	0	0	0	0	0	0	0	0	0	0	0	0	0	0	0	2	0	2	0.0833333	0	0	0	0	0	0	0	0	0
Proteasome subunit alpha type-6	PSA6	27	*	0	0	0	0	0	0	0	0	0	0	0	0	0	0	0	0	2	0	2	0.0740741	0	0	0	0	0	0	0	0	0
Exosome complex component MTR3	EXOS6	28	*	0	0	0	0	0	0	0	0	0	0	0	0	0	0	0	2	0	0	2	0.0714286	0	0	0	0	0	0	0	0	0
60S ribosomal protein L8	RL8	28	*	0	0	0	0	0	0	0	0	0	0	0	0	0	0	0	2	0	0	2	0.0714286	0	0	0	0	0	0	0	0	0
Prohibitin	PHB	30	*	0	0	0	0	0	0	0	0	0	0	0	0	0	0	0	2	0	0	2	0.0666667	0	0	0	0	0	0	0	0	0
40S ribosomal protein S3a	RS3A	30	*	0	0	0	0	0	0	0	0	0	0	0	0	0	0	0	2	0	0	2	0.0666667	0	0	0	0	0	0	0	0	0
Elongation factor 1-delta	EF1D	31	*	0	0	0	0	0	0	0	0	0	0	0	0	0	0	0	2	0	0	2	0.0645161	0	0	0	0	0	0	0	0	0
Peroxiredoxin-4	PRDX4	31	*	0	0	0	0	0	0	0	0	0	0	0	0	0	0	0	0	2	0	2	0.0645161	0	0	0	0	0	0	0	0	0
Cyclin-dependent kinase 1	CDK1	34	*	0	0	0	0	0	0	0	0	0	0	0	0	0	0	0	2	0	0	2	0.0588235	0	0	0	0	0	0	0	0	0
Heterogeneous nuclear ribonucleoproteins C1/C2	HNRPC	34	*	0	0	0	0	0	0	0	0	0	0	0	0	0	0	0	2	0	0	2	0.0588235	0	0	0	0	0	0	0	0	0
Eukaryotic translation initiation factor 3 subunit G	EIF3G	36	*	0	0	0	0	0	0	0	0	0	0	0	0	0	0	0	2	0	0	2	0.0555556	0	0	0	0	0	0	0	0	0
Eukaryotic translation initiation factor 3 subunit I	EIF3I	37	*	0	0	0	0	0	0	0	0	0	0	0	0	0	0	0	2	0	0	2	0.0540541	0	0	0	0	0	0	0	0	0
Heterogeneous nuclear ribonucleoproteins A2/B1	ROA2	37	*	0	0	0	0	0	0	0	0	0	0	0	0	0	0	0	2	0	0	2	0.0540541	0	0	0	0	0	0	0	0	0
DnaJ homolog subfamily B member 4	DNJB4	38	*	0	0	0	0	0	0	0	0	0	0	0	0	0	0	0	2	0	0	2	0.0526316	0	0	0	0	0	0	0	0	0
Eukaryotic translation initiation factor 3 subunit F	EIF3F	38	*	0	0	0	0	0	0	0	0	0	0	0	0	0	0	0	2	0	0	2	0.0526316	0	0	0	0	0	0	0	0	0
DDB1- and CUL4-associated factor 7	DCAF7	39	*	0	0	0	0	0	0	0	0	0	0	0	0	0	0	0	2	0	0	2	0.0512821	0	0	0	0	0	0	0	0	0
Heterogeneous nuclear ribonucleoprotein A1	ROA1	39	*	0	0	0	0	0	0	0	0	0	0	0	0	0	0	0	2	0	0	2	0.0512821	0	0	0	0	0	0	0	0	0
RNA-binding motif protein, X chromosome	RBMX	42	*	0	0	0	0	0	0	0	0	0	0	0	0	0	0	0	2	0	0	2	0.047619	0	0	0	0	0	0	0	0	0
Hsp90 co-chaperone Cdc37	CDC37	44	*	0	0	0	0	0	0	0	0	0	0	0	0	0	0	0	2	0	0	2	0.0454545	0	0	0	0	0	0	0	0	0
HAUS augmin-like complex subunit 8	HAUS8	45	*	0	0	0	0	0	0	0	0	0	0	0	0	0	0	0	2	0	0	2	0.0444444	0	0	0	0	0	0	0	0	0
60S ribosomal protein L3	RL3	46	*	0	0	0	0	0	0	0	0	0	0	0	0	0	0	0	2	0	0	2	0.0434783	0	0	0	0	0	0	0	0	0
26S protease regulatory subunit 6B	PRS6B	47	*	0	0	0	0	0	0	0	0	0	0	0	0	0	0	0	2	0	0	2	0.0425532	0	0	0	0	0	0	0	0	0
Histone-binding protein RBBP4	RBBP4	48	*	0	0	0	0	0	0	0	0	0	0	0	0	0	0	0	2	0	0	2	0.0416667	0	0	0	0	0	0	0	0	0
Corneodesmosin	CDSN	52	*	0	0	0	0	0	0	0	0	0	0	0	0	0	0	2	0	0	0	2	0.0384615	0	0	0	0	0	0	0	0	0
Cleavage and polyadenylation specificity factor subunit 7	CPSF7	52	*	0	0	0	0	0	0	0	0	0	0	0	0	0	0	2	0	0	0	2	0.0384615	0	0	0	0	0	0	0	0	0
Sorting and assembly machinery component 50 homolog	SAM50	52	*	0	0	0	0	0	0	0	0	0	0	0	0	0	0	2	0	0	0	2	0.0384615	0	0	0	0	0	0	0	0	0
SWI/SNF-related matrix-associated actin-dependent regulator of chromatin subfamily D member 2	SMRD2	59	*	0	0	0	0	0	0	0	0	0	0	0	0	0	0	2	0	0	0	2	0.0338983	0	0	0	0	0	0	0	0	0
RNA polymerase II-associated factor 1 homolog	PAF1	60	*	0	0	0	0	0	0	0	0	0	0	0	0	0	2	0	0	0	0	2	0.0333333	0	0	0	0	0	0	0	0	0
Double-stranded RNA-binding protein Staufen homolog 1	STAU1	63	*	0	0	0	0	0	0	0	0	0	0	0	0	0	0	2	0	0	0	2	0.031746	0	0	0	0	0	0	0	0	0
Lamin-B2	LMNB2	68	*	0	0	0	0	0	0	0	0	0	0	0	0	0	2	0	0	0	0	2	0.0294118	0	0	0	0	0	0	0	0	0
A-kinase anchor protein 8-like	AKP8L	72	*	0	0	0	0	0	0	0	0	0	0	0	0	0	2	0	0	0	0	2	0.0277778	0	0	0	0	0	0	0	0	0
RING finger protein 219	RN219	81	*	0	0	0	0	0	0	0	0	0	0	0	0	0	2	0	0	0	0	2	0.0246914	0	0	0	0	0	0	0	0	0
Melanoma-associated antigen D1	MAGD1	86	*	0	0	0	0	0	0	0	0	0	0	0	0	0	2	0	0	0	0	2	0.0232558	0	0	0	0	0	0	0	0	0
Plakophilin-2	PKP2	97	*	0	0	0	0	0	0	0	0	0	0	0	0	0	2	0	0	0	0	2	0.0206186	0	0	0	0	0	0	0	0	0
Desmocollin-1	DSC1	100	*	0	0	0	0	0	0	0	0	0	0	0	0	0	0	2	0	0	0	2	0.02	0	0	0	0	0	0	0	0	0
DBIRD complex subunit KIAA1967	K1967	103	*	0	0	0	0	0	0	0	0	0	0	0	0	2	0	0	0	0	0	2	0.0194175	0	0	0	0	0	0	0	0	0
Catenin delta-1	CTND1	108	*	0	0	0	0	0	0	0	0	0	0	0	0	0	2	0	0	0	0	2	0.0185185	0	0	0	0	0	0	0	0	0
HAUS augmin-like complex subunit 6	HAUS6	109	*	0	0	0	0	0	0	0	0	0	0	0	0	2	0	0	0	0	0	2	0.0183486	0	0	0	0	0	0	0	0	0
Focal adhesion kinase 1	FAK1	119	*	0	0	0	0	0	0	0	0	0	0	0	0	2	0	0	0	0	0	2	0.0168067	0	0	0	0	0	0	0	0	0
Constitutive coactivator of PPAR-gamma-like protein 1	F120A	122	*	0	0	0	0	0	0	0	0	0	0	0	0	2	0	0	0	0	0	2	0.0163934	0	0	0	0	0	0	0	0	0
DNA-directed RNA polymerase I subunit RPA2	RPA2	128	*	0	0	0	0	0	0	0	0	0	0	0	0	2	0	0	0	0	0	2	0.015625	0	0	0	0	0	0	0	0	0
Leucine-tRNA ligase, cytoplasmic	SYLC	134	*	0	0	0	0	0	0	0	0	0	0	0	0	2	0	0	0	0	0	2	0.0149254	0	0	0	0	0	0	0	0	0
Dynactin subunit 1	DCTN1	142	*	0	0	0	0	0	0	0	0	0	0	0	0	2	0	0	0	0	0	2	0.0140845	0	0	0	0	0	0	0	0	0
-- binding to the N-terminal region of FAM83H --
Plectin	PLEC	532	*	*	0.025974	0	0	0	0	0	0	0	0	0	83	54	12	1	3	1	0	154	0.289474	0	0	2	1	0	0	1	4	0.0075188
Heat shock cognate 71-kDa protein	HSP7C	71	52	12	0.230769	0	0	1	0	0	0	0	1	0.0140845	0	4	25	8	12	2	1	52	0.732394	0	0	8	1	3	0	0	12	0.169014
60-kDa heat shock protein, mitochondrial	CH60	61	*	*	0.133333	0	0	0	0	0	0	0	0	0	4	1	12	19	5	2	2	45	0.737705	0	0	3	3	0	0	0	6	0.0983607
Heat shock protein HSP 90-beta	HS90B	83	*	*	0.44186	0	0	0	0	0	0	0	0	0	1	5	18	5	10	1	3	43	0.518072	0	0	12	4	3	0	0	19	0.228916
Smoothelin	SMTN	99	*	*	0.0909091	0	0	0	0	0	0	0	0	0	1	14	3	2	2	0	0	22	0.222222	0	0	2	0	0	0	0	2	0.020202
Tubulin beta chain	TBB5	50	*	*	0.35	0	0	0	0	0	0	0	0	0	0	0	0	11	9	0	0	20	0.4	0	0	0	7	0	0	0	7	0.14
Heat shock 70-kDa protein 1A/1B	HSP71	70	*	*	0.210526	0	0	0	0	0	0	0	0	0	0	0	15	3	1	0	0	19	0.271429	0	0	4	0	0	0	0	4	0.0571429
ATP synthase subunit alpha, mitochondrial	ATPA	60	*	*	0.666667	0	0	0	0	0	0	0	0	0	0	0	0	6	9	0	0	15	0.25	0	0	0	10	0	0	0	10	0.166667
Nuclear migration protein nudC	NUDC	38	*	*	0.133333	0	0	0	0	0	0	0	0	0	0	0	0	0	14	0	1	15	0.394737	0	0	0	0	2	0	0	2	0.0526316
Elongation factor Tu, mitochondrial	EFTU	50	*	*	0.285714	0	0	0	0	0	0	0	0	0	0	1	0	0	13	0	0	14	0.28	0	0	0	0	4	0	0	4	0.08
ADP/ATP translocase 2	ADT2	33	*	*	0.916667	0	0	0	0	0	0	0	0	0	0	0	0	0	11	0	1	12	0.363636	0	0	0	0	9	1	1	11	0.333333
60S acidic ribosomal protein P0	RLA0	34	12	5	0.416667	0	0	0	0	1	0	0	1	0.0294118	0	0	0	0	8	2	2	12	0.352941	0	0	0	0	4	0	1	5	0.147059
Casein kinase I isoform epsilon	KC1E	47	*	*	0.333333	0	0	0	0	0	0	0	0	0	0	0	0	0	12	0	0	12	0.255319	0	0	0	0	4	0	0	4	0.0851064
Casein kinase I isoform alpha	KC1A	39	*	*	1.27273	0	0	0	0	0	0	0	0	0	0	0	0	0	11	0	0	11	0.282051	0	0	0	0	14	0	0	14	0.358974
40S ribosomal protein S3	RS3	27	11	13	1.18182	0	0	0	0	1	0	0	1	0.037037	0	0	0	0	10	0	1	11	0.407407	0	0	0	0	13	0	0	13	0.481481
Actin, cytoplasmic 1	ACTB	42	*	*	0.545455	0	0	0	0	0	0	0	0	0	0	0	0	1	10	0	0	11	0.261905	0	0	0	4	1	0	1	6	0.142857
Tubulin alpha-1A chain	TBA1A	50	*	*	0.545455	0	0	0	0	0	0	0	0	0	1	1	1	5	2	0	1	11	0.22	0	0	1	4	1	0	0	6	0.12
ATP-dependent RNA helicase DDX3X	DDX3X	73	*	*	0.363636	0	0	0	0	0	0	0	0	0	0	0	8	0	3	0	0	11	0.150685	0	0	4	0	0	0	0	4	0.0547945
Probable ATP-dependent RNA helicase DDX17	DDX17	80	*	*	0.363636	0	0	0	0	0	0	0	0	0	0	0	6	0	3	2	0	11	0.1375	0	0	4	0	0	0	0	4	0.05
Prelamin-A/C	LMNA	74	*	*	0.181818	0	0	0	0	0	0	0	0	0	0	0	10	0	1	0	0	11	0.148649	0	0	1	1	0	0	0	2	0.027027
Myosin-9	MYH9	227	*	*	0.0909091	0	0	0	0	0	0	0	0	0	3	7	1	0	0	0	0	11	0.0484581	0	0	1	0	0	0	0	1	0.00440529
DNA-dependent protein kinase catalytic subunit	PRKDC	469	*	*	0.0909091	0	0	0	0	0	0	0	0	0	10	1	0	0	0	0	0	11	0.0234542	1	0	0	0	0	0	0	1	0.0021322
DnaJ homolog subfamily B member 6	DNJB6	36	*	*	0.1	0	0	0	0	0	0	0	0	0	0	0	0	0	2	6	2	10	0.277778	0	0	0	0	0	1	0	1	0.0277778
Heterogeneous nuclear ribonucleoprotein U	HNRPU	91	*	*	0.1	0	0	0	0	0	0	0	0	0	0	6	1	0	3	0	0	10	0.10989	0	0	0	0	0	0	1	1	0.010989
Calcium-binding mitochondrial carrier protein Aralar2	CMC2	74	*	*	0.777778	0	0	0	0	0	0	0	0	0	0	0	9	0	0	0	0	9	0.121622	0	0	7	0	0	0	0	7	0.0945946
Heat shock protein HSP 90-alpha	HS90A	85	*	*	0.555556	0	0	0	0	0	0	0	0	0	0	0	6	1	2	0	0	9	0.105882	0	0	3	0	2	0	0	5	0.0588235
Mitochondrial dicarboxylate carrier	DIC	31	*	*	0.125	0	0	0	0	0	0	0	0	0	0	0	0	0	3	5	0	8	0.258065	0	0	0	0	0	1	0	1	0.0322581
Cytoplasmic dynein 1 heavy chain 1	DYHC1	532	*	*	0.125	0	0	0	0	0	0	0	0	0	6	2	0	0	0	0	0	8	0.0150376	0	0	1	0	0	0	0	1	0.0018797
Polyubiquitin-B	UBB	26	*	*	0.571429	0	0	0	0	0	0	0	0	0	1	2	0	3	1	0	0	7	0.269231	0	1	2	0	1	0	0	4	0.153846
DnaJ homolog subfamily A member 1	DNJA1	45	*	*	0.571429	0	0	0	0	0	0	0	0	0	0	0	0	0	7	0	0	7	0.155556	0	0	0	0	4	0	0	4	0.0888889
Emerin	EMD	29	*	*	0.285714	0	0	0	0	0	0	0	0	0	0	0	0	0	6	0	1	7	0.241379	0	0	0	0	1	0	1	2	0.0689655
Coatomer subunit alpha	COPA	138	*	*	0.285714	0	0	0	0	0	0	0	0	0	0	7	0	0	0	0	0	7	0.0507246	0	2	0	0	0	0	0	2	0.0144928
60S ribosomal protein L13	RL13	24	*	*	0.142857	0	0	0	0	0	0	0	0	0	0	0	0	0	2	5	0	7	0.291667	0	0	0	0	0	0	1	1	0.0416667
Serine/threonine-protein phosphatase 2A 55-kDa regulatory subunit B alpha isoform	2ABA	52	*	*	0.333333	0	0	0	0	0	0	0	0	0	0	0	0	2	4	0	0	6	0.115385	0	0	0	2	0	0	0	2	0.0384615
14-3-3 protein epsilon	1433E	29	*	*	0.166667	0	0	0	0	0	0	0	0	0	0	0	0	0	5	1	0	6	0.206897	0	0	0	0	1	0	0	1	0.0344828
Eukaryotic initiation factor 4A-I	IF4A1	46	*	*	0.166667	0	0	0	0	0	0	0	0	0	0	0	0	0	6	0	0	6	0.130435	0	0	0	0	1	0	0	1	0.0217391
Heat shock protein beta-1	HSPB1	23	*	*	1.4	0	0	0	0	0	0	0	0	0	0	0	0	0	1	4	0	5	0.217391	0	0	0	2	0	5	0	7	0.304348
Bifunctional glutamate/proline--tRNA ligase	SYEP	171	*	*	0.2	0	0	0	0	0	0	0	0	0	0	3	1	0	1	0	0	5	0.0292398	0	0	0	1	0	0	0	1	0.00584795
Parafibromin	CDC73	61	*	*	1.75	0	0	0	0	0	0	0	0	0	0	0	0	4	0	0	0	4	0.0655738	0	0	3	4	0	0	0	7	0.114754
Trifunctional enzyme subunit beta, mitochondrial	ECHB	51	*	*	0.75	0	0	0	0	0	0	0	0	0	0	0	0	0	4	0	0	4	0.0784314	0	0	0	0	3	0	0	3	0.0588235
Phenylalanine-tRNA ligase alpha subunit	SYFA	58	*	*	0.25	0	0	0	0	0	0	0	0	0	0	0	0	4	0	0	0	4	0.0689655	0	0	0	1	0	0	0	1	0.0172414
Activity-dependent neuroprotector homeobox protein	ADNP	124	*	*	2.66667	0	0	0	0	0	0	0	0	0	0	3	0	0	0	0	0	3	0.0241935	0	3	3	0	2	0	0	8	0.0645161
Peroxiredoxin-1	PRDX1	22	*	*	1.66667	0	0	0	0	0	0	0	0	0	0	0	0	0	0	1	2	3	0.136364	0	0	0	3	0	0	2	5	0.227273
Coiled-coil-helix-coiled-coil-helix domain-containing protein 3, mitochondrial	CHCH3	26	*	*	1.33333	0	0	0	0	0	0	0	0	0	0	0	0	0	0	3	0	3	0.115385	0	0	0	0	0	4	0	4	0.153846
26S proteasome non-ATPase regulatory subunit 3	PSMD3	61	*	*	1.33333	0	0	0	0	0	0	0	0	0	0	0	2	0	1	0	0	3	0.0491803	0	0	4	0	0	0	0	4	0.0655738
ATPase family AAA domain-containing protein 3A	ATD3A	71	*	*	1.33333	0	0	0	0	0	0	0	0	0	0	0	2	0	1	0	0	3	0.0422535	0	0	4	0	0	0	0	4	0.056338
Calcium-binding mitochondrial carrier protein Aralar1	CMC1	75	*	*	1	0	0	0	0	0	0	0	0	0	0	0	3	0	0	0	0	3	0.04	0	0	3	0	0	0	0	3	0.04
Casein kinase I isoform delta	KC1D	47	*	*	0.666667	0	0	0	0	0	0	0	0	0	0	0	0	0	3	0	0	3	0.0638298	0	0	0	0	2	0	0	2	0.0425532
Tricarboxylate transport protein, mitochondrial	TXTP	34	*	*	0.666667	0	0	0	0	0	0	0	0	0	0	0	0	0	3	0	0	3	0.0882353	0	0	0	0	2	0	0	2	0.0588235
Sideroflexin-3	SFXN3	36	*	*	0.666667	0	0	0	0	0	0	0	0	0	0	0	0	0	3	0	0	3	0.0833333	0	0	0	0	2	0	0	2	0.0555556
Heterogeneous nuclear ribonucleoprotein K	HNRPK	51	*	*	0.666667	0	0	0	0	0	0	0	0	0	0	0	2	0	1	0	0	3	0.0588235	0	0	2	0	0	0	0	2	0.0392157
ATP synthase subunit b, mitochondrial	AT5F1	29	*	*	0.333333	0	0	0	0	0	0	0	0	0	0	0	0	0	0	1	2	3	0.103448	0	0	0	0	0	0	1	1	0.0344828
ATP synthase subunit gamma, mitochondrial	ATPG	33	*	*	0.333333	0	0	0	0	0	0	0	0	0	0	0	0	0	3	0	0	3	0.0909091	0	0	0	0	1	0	0	1	0.030303
40S ribosomal protein SA	RSSA	33	*	*	0.333333	0	0	0	0	0	0	0	0	0	0	0	0	0	2	0	1	3	0.0909091	0	0	0	0	0	0	1	1	0.030303
HLA class I histocompatibility antigen, A-3 alpha chain	1A03	41	*	*	0.333333	0	0	0	0	0	0	0	0	0	0	0	0	0	3	0	0	3	0.0731707	0	0	0	0	1	0	0	1	0.0243902
26S protease regulatory subunit 7	PRS7	49	*	*	0.333333	0	0	0	0	0	0	0	0	0	0	0	0	0	3	0	0	3	0.0612245	0	0	0	0	1	0	0	1	0.0204082
Transcription factor p65	TF65	60	*	*	0.333333	0	0	0	0	0	0	0	0	0	0	0	2	0	1	0	0	3	0.05	0	0	1	0	0	0	0	1	0.0166667
Glutamate dehydrogenase 1, mitochondrial	DHE3	61	*	*	0.333333	0	0	0	0	0	0	0	0	0	0	0	0	0	3	0	0	3	0.0491803	0	0	0	1	0	0	0	1	0.0163934
T-complex protein 1 subunit gamma	TCPG	61	*	*	0.333333	0	0	0	0	0	0	0	0	0	0	0	3	0	0	0	0	3	0.0491803	0	0	1	0	0	0	0	1	0.0163934
Nicalin	NCLN	63	*	*	0.333333	0	0	0	0	0	0	0	0	0	0	0	0	3	0	0	0	3	0.047619	0	0	0	1	0	0	0	1	0.015873
Polyadenylate-binding protein 1	PABP1	71	*	*	0.333333	0	0	0	0	0	0	0	0	0	0	0	2	0	1	0	0	3	0.0422535	0	0	1	0	0	0	0	1	0.0140845
Phosphate carrier protein, mitochondrial	MPCP	40	*	*	3.5	0	0	0	0	0	0	0	0	0	0	0	0	0	2	0	0	2	0.05	0	0	1	1	5	0	0	7	0.175
DNA replication licensing factor MCM7	MCM7	81	*	*	3	0	0	0	0	0	0	0	0	0	0	0	2	0	0	0	0	2	0.0246914	0	0	6	0	0	0	0	6	0.0740741
40S ribosomal protein S5	RS5	23	*	*	1.5	0	0	0	0	0	0	0	0	0	0	0	0	0	0	0	2	2	0.0869565	0	0	0	0	0	0	3	3	0.130435
Dolichol-phosphate mannosyltransferase	DPM1	30	*	*	1.5	0	0	0	0	0	0	0	0	0	0	0	0	0	2	0	0	2	0.0666667	0	0	0	0	3	0	0	3	0.1
Fatty acyl-CoA reductase 1	FACR1	59	*	*	1.5	0	0	0	0	0	0	0	0	0	0	0	0	0	2	0	0	2	0.0338983	0	0	0	3	0	0	0	3	0.0508475
Mitochondrial inner membrane protein	IMMT	84	*	*	1.5	0	0	0	0	0	0	0	0	0	0	0	2	0	0	0	0	2	0.0238095	0	0	3	0	0	0	0	3	0.0357143
Pleckstrin homology-like domain family A member 2	PHLA2	17	*	*	1	0	0	0	0	0	0	0	0	0	0	0	0	0	0	0	2	2	0.117647	0	0	0	0	0	0	2	2	0.117647
DnaJ homolog subfamily B member 12	DJB12	42	*	*	1	0	0	0	0	0	0	0	0	0	0	0	0	0	2	0	0	2	0.047619	0	0	0	0	2	0	0	2	0.047619
Cytochrome b-c1 complex subunit 2, mitochondrial	QCR2	48	*	*	1	0	0	0	0	0	0	0	0	0	0	0	0	0	2	0	0	2	0.0416667	0	0	0	0	2	0	0	2	0.0416667
Tubulin beta-4B chain	TBB4B	50	*	*	1	0	0	0	0	0	0	0	0	0	0	0	0	1	1	0	0	2	0.04	0	0	0	2	0	0	0	2	0.04
Ras GTPase-activating protein-binding protein 1	G3BP1	52	*	*	1	0	0	0	0	0	0	0	0	0	0	0	2	0	0	0	0	2	0.0384615	0	0	2	0	0	0	0	2	0.0384615
Pyruvate kinase isozymes M1/M2	KPYM	58	*	*	1	0	0	0	0	0	0	0	0	0	0	0	0	2	0	0	0	2	0.0344828	0	0	0	2	0	0	0	2	0.0344828
Splicing factor, proline- and glutamine-rich	SFPQ	76	*	*	1	0	0	0	0	0	0	0	0	0	0	0	1	0	1	0	0	2	0.0263158	0	0	2	0	0	0	0	2	0.0263158
X-ray repair cross-complementing protein 5	XRCC5	83	*	*	1	0	0	0	0	0	0	0	0	0	0	0	2	0	0	0	0	2	0.0240964	0	0	2	0	0	0	0	2	0.0240964
Small nuclear ribonucleoprotein Sm D2	SMD2	14	*	*	0.5	0	0	0	0	0	0	0	0	0	0	0	0	0	0	0	2	2	0.142857	0	0	0	0	0	0	1	1	0.0714286
Single-stranded DNA-binding protein, mitochondrial	SSBP	17	*	*	0.5	0	0	0	0	0	0	0	0	0	0	0	0	0	0	0	2	2	0.117647	0	0	0	0	0	0	1	1	0.0588235
60S ribosomal protein L23a	RL23A	18	*	*	0.5	0	0	0	0	0	0	0	0	0	0	0	0	0	0	0	2	2	0.111111	0	0	0	0	0	0	1	1	0.0555556
60S ribosomal protein L11	RL11	20	*	*	0.5	0	0	0	0	0	0	0	0	0	0	0	0	0	0	0	2	2	0.1	0	0	0	0	0	0	1	1	0.05
Transmembrane and coiled-coil domain-containing protein 1	TMCO1	21	*	*	0.5	0	0	0	0	0	0	0	0	0	0	0	0	0	0	0	2	2	0.0952381	0	0	0	0	0	0	1	1	0.047619
Ras-related protein Rab-5C	RAB5C	23	*	*	0.5	0	0	0	0	0	0	0	0	0	0	0	0	0	0	2	0	2	0.0869565	0	0	0	0	0	1	0	1	0.0434783
14-3-3 protein theta	1433T	28	*	*	0.5	0	0	0	0	0	0	0	0	0	0	0	0	0	2	0	0	2	0.0714286	0	0	0	0	1	0	0	1	0.0357143
Mitochondrial 2-oxoglutarate/malate carrier protein	M2OM	34	*	*	0.5	0	0	0	0	0	0	0	0	0	0	0	0	0	2	0	0	2	0.0588235	0	0	0	0	1	0	0	1	0.0294118
Glyceraldehyde-3-phosphate dehydrogenase	G3P	36	*	*	0.5	0	0	0	0	0	0	0	0	0	0	0	0	0	2	0	0	2	0.0555556	0	0	0	1	0	0	0	1	0.0277778
Sideroflexin-1	SFXN1	36	*	*	0.5	0	0	0	0	0	0	0	0	0	0	0	0	0	2	0	0	2	0.0555556	0	0	0	0	1	0	0	1	0.0277778
Mitotic checkpoint protein BUB3	BUB3	37	*	*	0.5	0	0	0	0	0	0	0	0	0	0	0	0	0	2	0	0	2	0.0540541	0	0	0	0	1	0	0	1	0.027027
26S protease regulatory subunit 8	PRS8	46	*	*	0.5	0	0	0	0	0	0	0	0	0	0	0	0	0	2	0	0	2	0.0434783	0	0	0	0	1	0	0	1	0.0217391
26S protease regulatory subunit 4	PRS4	49	*	*	0.5	0	0	0	0	0	0	0	0	0	0	0	0	2	0	0	0	2	0.0408163	0	0	0	1	0	0	0	1	0.0204082
T-complex protein 1 subunit alpha	TCPA	60	*	*	0.5	0	0	0	0	0	0	0	0	0	0	0	2	0	0	0	0	2	0.0333333	0	0	1	0	0	0	0	1	0.0166667
Eukaryotic translation initiation factor 3 subunit L	EIF3L	67	*	*	0.5	0	0	0	0	0	0	0	0	0	0	0	2	0	0	0	0	2	0.0298507	0	0	1	0	0	0	0	1	0.0149254
Gamma-interferon-inducible protein 16	IF16	88	*	*	0.5	0	0	0	0	0	0	0	0	0	0	0	2	0	0	0	0	2	0.0227273	0	0	1	0	0	0	0	1	0.0113636
26S proteasome non-ATPase regulatory subunit 2	PSMD2	100	*	*	0.5	0	0	0	0	0	0	0	0	0	0	0	2	0	0	0	0	2	0.02	0	0	1	0	0	0	0	1	0.01
Staphylococcal nuclease domain-containing protein 1	SND1	102	*	*	0.5	0	0	0	0	0	0	0	0	0	0	0	2	0	0	0	0	2	0.0196078	0	0	1	0	0	0	0	1	0.00980392
116-kDa U5 small nuclear ribonucleoprotein component	U5S1	109	*	*	0.5	0	0	0	0	0	0	0	0	0	0	2	0	0	0	0	0	2	0.0183486	0	0	0	1	0	0	0	1	0.00917431
Ataxin-2-like protein	ATX2L	113	*	*	0.5	0	0	0	0	0	0	0	0	0	0	2	0	0	0	0	0	2	0.0176991	0	1	0	0	0	0	0	1	0.00884956
Lamina-associated polypeptide 2, isoforms beta/gamma	LAP2B	51	*	*	6	0	0	0	0	0	0	0	0	0	0	0	0	1	0	0	0	1	0.0196078	0	0	0	6	0	0	0	6	0.117647
Long-chain-fatty-acid--CoA ligase 4	ACSL4	79	*	*	5	0	0	0	0	0	0	0	0	0	0	0	1	0	0	0	0	1	0.0126582	0	0	5	0	0	0	0	5	0.0632911
Mitochondrial glutamate carrier 1	GHC1	34	*	*	3	0	0	0	0	0	0	0	0	0	0	0	0	0	1	0	0	1	0.0294118	0	0	0	0	3	0	0	3	0.0882353
Guanine nucleotide-binding protein G(i) subunit alpha-2	GNAI2	40	*	*	3	0	0	0	0	0	0	0	0	0	0	0	0	0	1	0	0	1	0.025	0	0	0	0	3	0	0	3	0.075
Sulfide:quinone oxidoreductase, mitochondrial	SQRD	50	*	*	3	0	0	0	0	0	0	0	0	0	0	0	0	0	1	0	0	1	0.02	0	0	0	0	3	0	0	3	0.06
Mitochondrial import receptor subunit TOM7 homolog	TOM7	6	*	*	2	0	0	0	0	0	0	0	0	0	0	0	0	0	0	0	1	1	0.166667	0	0	0	0	0	0	2	2	0.333333
Protein S100-A6	S10A6	10	*	*	2	0	0	0	0	0	0	0	0	0	0	0	0	0	0	0	1	1	0.1	0	0	0	0	0	0	2	2	0.2
Probable glutathione peroxidase 8	GPX8	24	*	*	2	0	0	0	0	0	0	0	0	0	0	0	0	0	0	0	1	1	0.0416667	0	0	0	0	0	0	2	2	0.0833333
60S ribosomal protein L10a	RL10A	25	*	*	2	0	0	0	0	0	0	0	0	0	0	0	0	0	0	1	0	1	0.04	0	0	0	0	0	2	0	2	0.08
Fructose-bisphosphate aldolase A	ALDOA	39	*	*	2	0	0	0	0	0	0	0	0	0	0	0	0	0	1	0	0	1	0.025641	0	0	0	2	0	0	0	2	0.0512821
Serpin H1	SERPH	46	*	*	2	0	0	0	0	0	0	0	0	0	0	0	0	0	1	0	0	1	0.0217391	0	0	0	0	2	0	0	2	0.0434783
Acylglycerol kinase, mitochondrial	AGK	47	*	*	2	0	0	0	0	0	0	0	0	0	0	0	0	0	1	0	0	1	0.0212766	0	0	0	0	2	0	0	2	0.0425532
2',3'-cyclic-nucleotide 3'-phosphodiesterase	CN37	48	*	*	2	0	0	0	0	0	0	0	0	0	0	0	0	0	1	0	0	1	0.0208333	0	0	0	0	2	0	0	2	0.0416667
Delta(24)-sterol reductase	DHC24	60	*	*	2	0	0	0	0	0	0	0	0	0	0	0	0	1	0	0	0	1	0.0166667	0	0	0	2	0	0	0	2	0.0333333
DNA replication licensing factor MCM5	MCM5	82	*	*	2	0	0	0	0	0	0	0	0	0	0	0	1	0	0	0	0	1	0.0121951	0	0	2	0	0	0	0	2	0.0243902
Elongation factor 2	EF2	95	*	*	2	0	0	0	0	0	0	0	0	0	0	0	1	0	0	0	0	1	0.0105263	0	0	2	0	0	0	0	2	0.0210526
Neuroblast differentiation-associated protein AHNAK	AHNK	629	*	*	2	0	0	0	0	0	0	0	0	0	0	1	0	0	0	0	0	1	0.00158983	0	0	0	2	0	0	0	2	0.00317965
DNA replication licensing factor MCM3	MCM3	91	0	*	*	0	0	0	0	0	0	0	0	0	0	0	0	0	0	0	0	0	0	0	0	12	0	0	0	0	12	0.131868
Long-chain fatty acid transport protein 4	S27A4	72	0	*	*	0	0	0	0	0	0	0	0	0	0	0	0	0	0	0	0	0	0	0	0	7	0	0	0	0	7	0.0972222
Protein S100-A8	S10A8	11	0	*	*	0	0	0	0	0	0	0	0	0	0	0	0	0	0	0	0	0	0	0	0	0	4	0	0	1	5	0.454545
Trans-2,3-enoyl-CoA reductase	TECR	36	0	*	*	0	0	0	0	0	0	0	0	0	0	0	0	0	0	0	0	0	0	0	0	0	0	4	1	0	5	0.138889
Peroxisomal multifunctional enzyme type 2	DHB4	80	0	*	*	0	0	0	0	0	0	0	0	0	0	0	0	0	0	0	0	0	0	0	0	5	0	0	0	0	5	0.0625
Alpha-2-macroglobulin-like protein 1	A2ML1	161	0	*	*	0	0	0	0	0	0	0	0	0	0	0	0	0	0	0	0	0	0	0	0	0	5	0	0	0	5	0.0310559
Gamma-glutamylcyclotransferase	GGCT	21	0	*	*	0	0	0	0	0	0	0	0	0	0	0	0	0	0	0	0	0	0	0	0	0	4	0	0	0	4	0.190476
Cornifin-B	SPR1B	10	0	*	*	0	0	0	0	0	0	0	0	0	0	0	0	0	0	0	0	0	0	0	0	0	3	0	0	0	3	0.3
Ras-related protein Rab-13	RAB13	23	0	*	*	0	0	0	0	0	0	0	0	0	0	0	0	0	0	0	0	0	0	0	0	0	0	0	0	3	3	0.130435
Signal recognition particle receptor subunit beta	SRPRB	30	0	*	*	0	0	0	0	0	0	0	0	0	0	0	0	0	0	0	0	0	0	0	0	0	0	3	0	0	3	0.1
Alpha-enolase	ENOA	47	0	*	*	0	0	0	0	0	0	0	0	0	0	0	0	0	0	0	0	0	0	0	0	0	3	0	0	0	3	0.0638298
Keratin, type II cytoskeletal 1b	K2C1B	62	0	*	*	0	0	0	0	0	0	0	0	0	0	0	0	0	0	0	0	0	0	2	0	0	1	0	0	0	3	0.0483871
Long-chain-fatty-acid-CoA ligase 3	ACSL3	80	0	*	*	0	0	0	0	0	0	0	0	0	0	0	0	0	0	0	0	0	0	0	0	3	0	0	0	0	3	0.0375
Insulin-degrading enzyme	IDE	118	0	*	*	0	0	0	0	0	0	0	0	0	0	0	0	0	0	0	0	0	0	0	0	0	3	0	0	0	3	0.0254237
Small proline-rich protein 2D	SPR2D	8	0	*	*	0	0	0	0	0	0	0	0	0	0	0	0	0	0	0	0	0	0	0	0	0	2	0	0	0	2	0.25
Protein transport protein Sec61 subunit beta	SC61B	10	0	*	*	0	0	0	0	0	0	0	0	0	0	0	0	0	0	0	0	0	0	0	0	0	0	0	0	2	2	0.2
Protein S100-A7	S10A7	11	0	*	*	0	0	0	0	0	0	0	0	0	0	0	0	0	0	0	0	0	0	0	0	0	2	0	0	0	2	0.181818
Acyl-CoA desaturase	ACOD	42	0	*	*	0	0	0	0	0	0	0	0	0	0	0	0	0	0	0	0	0	0	0	0	0	0	2	0	0	2	0.047619
Serpin B3	SPB3	45	0	*	*	0	0	0	0	0	0	0	0	0	0	0	0	0	0	0	0	0	0	0	0	0	2	0	0	0	2	0.0444444
Saccharopine dehydrogenase-like oxidoreductase	SCPDL	47	0	*	*	0	0	0	0	0	0	0	0	0	0	0	0	0	0	0	0	0	0	0	0	0	0	2	0	0	2	0.0425532
Keratin, type II cytoskeletal 80	K2C80	51	0	*	*	0	0	0	0	0	0	0	0	0	0	0	0	0	0	0	0	0	0	0	0	0	2	0	0	0	2	0.0392157
Keratinocyte proline-rich protein	KPRP	64	0	*	*	0	0	0	0	0	0	0	0	0	0	0	0	0	0	0	0	0	0	0	0	0	2	0	0	0	2	0.03125
Involucrin	INVO	68	0	*	*	0	0	0	0	0	0	0	0	0	0	0	0	0	0	0	0	0	0	0	0	0	2	0	0	0	2	0.0294118
Protein POF1B	POF1B	68	0	*	*	0	0	0	0	0	0	0	0	0	0	0	0	0	0	0	0	0	0	0	0	0	2	0	0	0	2	0.0294118
Histidine ammonia-lyase	HUTH	73	0	*	*	0	0	0	0	0	0	0	0	0	0	0	0	0	0	0	0	0	0	0	0	0	2	0	0	0	2	0.0273973
Nucleoporin NDC1	NDC1	76	0	*	*	0	0	0	0	0	0	0	0	0	0	0	0	0	0	0	0	0	0	0	0	2	0	0	0	0	2	0.0263158
Arachidonate 12-lipoxygenase, 12R-type	LX12B	80	0	*	*	0	0	0	0	0	0	0	0	0	0	0	0	0	0	0	0	0	0	0	0	0	2	0	0	0	2	0.025
6-phosphofructokinase type C	K6PP	86	0	*	*	0	0	0	0	0	0	0	0	0	0	0	0	0	0	0	0	0	0	0	0	2	0	0	0	0	2	0.0232558
Protein-glutamine gamma-glutamyltransferase K	TGM1	90	0	*	*	0	0	0	0	0	0	0	0	0	0	0	0	0	0	0	0	0	0	0	0	0	2	0	0	0	2	0.0222222
Non-specifically interacting proteins
Splicing factor 3B subunit 3	SF3B3	136	2	1	0.5	0	1	0	0	0	0	0	1	0.00735294	0	2	0	0	0	0	0	2	0.0147059	0	1	0	0	0	0	0	1	0.00735294
Desmoplakin	DESP	332	0.2	5	25	3	0	1	0	1	0	0	5	0.0150602	0	0	0	1	0	0	0	1	0.00301205	0	0	0	25	0	0	0	25	0.0753012
Plakophilin-1	PKP1	83	0	2	*	1	0	0	0	0	0	0	1	0.0120482	0	0	0	0	0	0	0	0	0	0	0	0	2	0	0	0	2	0.0240964
Splicing factor 3B subunit 1	SF3B1	146	0.5	0.5	1	0	2	0	0	0	0	0	2	0.0136986	0	1	0	0	0	0	0	1	0.00684932	0	1	0	0	0	0	0	1	0.00684932
Desmoglein-1	DSG1	114	0	1.5	*	1	0	1	0	0	0	0	2	0.0175439	0	0	0	0	0	0	0	0	0	0	0	0	3	0	0	0	3	0.0263158
Filaggrin-2	FILA2	248	0.2	1	5	1	1	1	0	0	1	1	5	0.0201613	0	0	0	0	1	0	0	1	0.00403226	1	0	1	2	0	0	1	5	0.0201613
Keratin, type I cuticular Ha1	K1H1	47	0	8	*	1	0	0	0	0	0	0	1	0.0212766	0	0	0	0	0	0	0	0	0	5	3	0	0	0	0	0	8	0.170213
Serpin B12	SPB12	46	0	2	*	1	0	0	0	0	0	0	1	0.0217391	0	0	0	0	0	0	0	0	0	0	0	0	2	0	0	0	2	0.0434783
Cathepsin D	CATD	45	0	4	*	0	0	0	0	1	0	0	1	0.0222222	0	0	0	0	0	0	0	0	0	1	0	0	2	0	0	1	4	0.0888889
78-kDa glucose-regulated protein	GRP78	72	3.5	2	0.571429	0	0	2	0	0	0	0	2	0.0277778	0	0	7	0	0	0	0	7	0.0972222	0	0	4	0	0	0	0	4	0.0555556
Serine/threonine-protein phosphatase PGAM5, mitochondrial	PGAM5	32	5	0	0	0	0	0	0	1	0	0	1	0.03125	0	0	0	0	5	0	0	5	0.15625	0	0	0	0	0	0	0	0	0
40S ribosomal protein S4, X isoform	RS4X	30	5	1	0.2	0	0	0	0	1	0	0	1	0.0333333	0	0	0	0	5	0	0	5	0.166667	0	0	0	0	1	0	0	1	0.0333333
Poly(U)-binding-splicing factor PUF60	PUF60	60	0.5	1	2	0	0	2	0	0	0	0	2	0.0333333	0	0	0	1	0	0	0	1	0.0166667	0	0	2	0	0	0	0	2	0.0333333
6-phosphofructo-2-kinase/fructose-2,6-bisphosphatase 3	F263	60	0	0	0	0	0	0	2	0	0	0	2	0.0333333	0	0	0	0	0	0	0	0	0	0	0	0	0	0	0	0	0	0
Keratin, type II cytoskeletal 73	K2C73	59	1	2.5	2.5	0	0	2	0	0	0	0	2	0.0338983	0	0	0	0	1	1	0	2	0.0338983	1	0	1	1	1	0	1	5	0.0847458
Caspase-14	CASPE	28	0	7	*	0	0	0	0	0	0	1	1	0.0357143	0	0	0	0	0	0	0	0	0	1	1	0	3	0	0	2	7	0.25
Splicing factor U2AF 35 kDa subunit	U2AF1	28	1	2	2	0	0	0	0	1	0	0	1	0.0357143	0	0	0	0	1	0	0	1	0.0357143	0	0	0	0	2	0	0	2	0.0714286
Junction plakoglobin	PLAK	82	0	2	*	1	0	2	0	0	0	0	3	0.0365854	0	0	0	0	0	0	0	0	0	1	0	0	5	0	0	0	6	0.0731707
Serine/threonine-protein kinase 38	STK38	54	0	0	0	0	0	0	2	0	0	0	2	0.037037	0	0	0	0	0	0	0	0	0	0	0	0	0	0	0	0	0	0
Elongation factor 1-alpha 1	EF1A1	50	4.5	8	1.77778	0	0	0	0	1	0	1	2	0.04	1	0	0	1	7	0	0	9	0.18	0	1	2	3	9	0	1	16	0.32
Protein-L-isoaspartate(D-aspartate) O-methyltransferase	PIMT	25	1	2	2	0	0	0	0	0	1	0	1	0.04	0	0	0	0	0	1	0	1	0.04	0	0	0	0	0	2	0	2	0.08
40S ribosomal protein S18	RS18	18	7	4	0.571429	0	0	0	0	0	0	1	1	0.0555556	0	0	0	0	0	0	7	7	0.388889	0	0	0	0	0	0	4	4	0.222222
60S ribosomal protein L12	RL12	18	2	1	0.5	0	0	0	0	0	0	1	1	0.0555556	0	0	0	0	0	0	2	2	0.111111	0	0	0	0	0	0	1	1	0.0555556
Prohibitin-2	PHB2	33	9	7	0.777778	0	0	0	0	2	0	0	2	0.0606061	0	0	0	0	12	2	4	18	0.545455	0	0	0	0	10	1	3	14	0.424242
40S ribosomal protein S16	RS16	16	2	3	1.5	0	0	0	0	0	0	1	1	0.0625	0	0	0	0	0	0	2	2	0.125	0	0	0	0	0	0	3	3	0.1875
40S ribosomal protein S14	RS14	16	2	1	0.5	0	0	0	0	0	0	1	1	0.0625	0	0	0	0	0	0	2	2	0.125	0	0	0	0	0	0	1	1	0.0625
40S ribosomal protein S19	RS19	16	2	1	0.5	0	0	0	0	0	0	1	1	0.0625	0	0	0	0	0	0	2	2	0.125	0	0	0	0	0	0	1	1	0.0625
Fatty acid-binding protein, epidermal	FABP5	15	5	6	1.2	0	0	0	0	0	0	1	1	0.0666667	0	1	0	3	0	0	1	5	0.333333	0	0	0	6	0	0	0	6	0.4
40S ribosomal protein S15a	RS15A	15	3	2	0.666667	0	0	0	0	0	0	1	1	0.0666667	0	0	0	0	0	0	3	3	0.2	0	0	0	0	0	0	2	2	0.133333
60S ribosomal protein L23	RL23	15	2	2	1	0	0	0	0	0	0	1	1	0.0666667	0	0	0	0	0	0	2	2	0.133333	0	0	0	0	0	0	2	2	0.133333
Keratin, type II cytoskeletal 78	K2C78	57	0	0.75	*	0	0	1	2	1	0	0	4	0.0701754	0	0	0	0	0	0	0	0	0	0	0	0	3	0	0	0	3	0.0526316
40S ribosomal protein S25	RS25	14	2	2	1	0	0	0	0	0	0	1	1	0.0714286	0	0	0	0	0	0	2	2	0.142857	0	0	0	0	0	0	2	2	0.142857
60S ribosomal protein L35a	RL35A	13	2	2	1	0	0	0	0	0	0	1	1	0.0769231	0	0	0	0	0	0	2	2	0.153846	0	0	0	0	0	0	2	2	0.153846
40S ribosomal protein S20	RS20	13	2	2	1	0	0	0	0	0	0	1	1	0.0769231	0	0	0	0	0	0	2	2	0.153846	0	0	0	0	0	0	2	2	0.153846
Protein S100-A9	S10A9	13	0	2	*	0	0	0	0	0	0	1	1	0.0769231	0	0	0	0	0	0	0	0	0	0	0	0	2	0	0	0	2	0.153846
Stress-70 protein, mitochondrial	GRP75	74	1.83333	1	0.545455	0	0	6	0	0	0	0	6	0.0810811	0	0	11	0	0	0	0	11	0.148649	0	0	6	0	0	0	0	6	0.0810811
Keratin, type II cytoskeletal 6C	K2C6C	60	0.4	0	0	0	2	0	1	1	1	0	5	0.0833333	0	1	0	1	0	0	0	2	0.0333333	0	0	0	0	0	0	0	0	0
Ig kappa chain C region	IGKC	12	1	3	3	0	0	0	0	0	1	0	1	0.0833333	0	0	0	0	0	1	0	1	0.0833333	0	0	0	0	0	3	0	3	0.25
ATP synthase subunit O, mitochondrial	ATPO	23	1	1	1	0	0	0	0	0	0	2	2	0.0869565	0	0	0	0	0	0	2	2	0.0869565	0	0	0	0	0	0	2	2	0.0869565
Arginine and glutamate-rich protein 1	ARGL1	33	0.333333	1	3	1	0	0	0	1	1	0	3	0.0909091	0	0	0	0	1	0	0	1	0.030303	0	0	0	0	3	0	0	3	0.0909091
Annexin A2	ANXA2	39	0.75	2.25	3	1	0	2	0	0	0	1	4	0.102564	0	0	0	0	3	0	0	3	0.0769231	1	0	1	4	2	0	1	9	0.230769
E3 ubiquitin-protein ligase TRIM21	RO52	54	1.33333	2.83333	2.125	0	0	1	0	5	0	0	6	0.111111	0	1	0	0	7	0	0	8	0.148148	0	0	1	10	6	0	0	17	0.314815
Ig gamma-2 chain C region	IGHG2	36	0.5	2	4	0	1	1	1	1	0	0	4	0.111111	0	0	0	1	1	0	0	2	0.0555556	0	1	0	5	1	0	1	8	0.222222
Cytochrome c oxidase subunit 6C	COX6C	9	2	2	1	0	0	0	0	0	0	1	1	0.111111	0	0	0	0	0	0	2	2	0.222222	0	0	0	0	0	0	2	2	0.222222
Serum albumin	ALBU	69	1.55556	0.777778	0.5	2	1	3	2	0	0	1	9	0.130435	1	1	1	11	0	0	0	14	0.202899	3	1	1	0	0	0	2	7	0.101449
Keratin, type II cuticular Hb3	KRT83	54	0	1	*	9	0	0	0	0	0	0	9	0.166667	0	0	0	0	0	0	0	0	0	7	2	0	0	0	0	0	9	0.166667
Keratin, type II cytoskeletal 6B	K2C6B	60	0.1875	0.3125	1.66667	2	2	3	3	2	3	1	16	0.266667	0	0	0	1	1	1	0	3	0.05	1	0	0	1	1	1	1	5	0.0833333
Keratin, type I cytoskeletal 17	K1C17	48	0.0714286	0.357143	5	0	2	3	0	4	3	2	14	0.291667	0	0	0	0	0	0	1	1	0.0208333	1	1	0	3	0	0	0	5	0.104167
Keratin, type I cytoskeletal 14	K1C14	52	0.483871	0.612903	1.26667	3	9	3	2	8	3	3	31	0.596154	2	1	2	2	3	2	3	15	0.288462	2	2	2	9	2	0	2	19	0.365385
Dermcidin	DCD	11	0.571429	1.42857	2.5	2	1	1	1	1	0	1	7	0.636364	1	1	1	0	1	0	0	4	0.363636	1	1	2	1	1	1	3	10	0.909091
Keratin, type II cytoskeletal 2 epidermal	K22E	65	0.789474	1.26316	1.6	11	8	14	4	5	6	9	57	0.876923	10	11	7	5	8	1	3	45	0.692308	13	11	15	17	5	2	9	72	1.10769
Keratin, type II cytoskeletal 5	K2C5	62	0.327869	0.688525	2.1	10	7	9	13	10	5	7	61	0.983871	4	4	2	5	3	0	2	20	0.322581	5	7	4	16	3	0	7	42	0.677419
Keratin, type I cytoskeletal 9	K1C9	62	0.958333	0.958333	1	14	13	12	6	14	6	7	72	1.16129	7	6	8	19	11	7	11	69	1.1129	13	9	15	8	9	4	11	69	1.1129
Keratin, type I cytoskeletal 10	K1C10	59	0.905405	1.05405	1.16418	15	9	15	10	9	6	10	74	1.25424	9	10	9	16	10	4	9	67	1.13559	11	10	12	23	8	4	10	78	1.32203
Keratin, type I cytoskeletal 16	K1C16	51	0.462366	0.709677	1.53488	12	13	19	9	20	10	10	93	1.82353	4	5	5	12	9	3	5	43	0.843137	8	8	10	23	7	3	7	66	1.29412
Keratin, type II cytoskeletal 6A	K2C6A	60	0.31405	0.438017	1.39474	17	15	23	26	15	15	10	121	2.01667	6	2	3	14	6	0	7	38	0.633333	6	9	8	19	3	1	7	53	0.883333
Keratin, type II cytoskeletal 1	K2C1	66	0.955556	1.13333	1.18605	27	20	29	18	16	13	12	135	2.04545	18	23	16	19	21	14	18	129	1.95455	22	18	29	36	18	6	24	153	2.31818
Ig kappa chain V-II region Cum	KV201	13	0.757576	0.939394	1.24	1	1	2	1	1	23	4	33	2.53846	0	1	1	1	3	17	2	25	1.92308	1	1	3	1	2	21	2	31	2.38462
